# Supplementary material for: Structural insights into histone chaperone Chz1-mediated H2A.Z recognition and histone replacement
Source: PLoS Biol. 2019 May 20;17(5):e3000277. doi: 10.1371/journal.pbio.3000277 (PMC6544321; doi:10.1371/journal.pbio.3000277)
Supplement: S1 Data — (XLSX) [file pbio.3000277.s007.xlsx]

## Sheet: Sheet1
ITC data for Fig 1BC
NaCl	Cell	Syringe	N(Sites)	K(M-1)	Kd(µM)	ΔH(Kcal/mol)	-TΔS(kcal/mol)	ΔG(kcal/mol)
0.5 M NaCl	scAB	Chz1-M	0.7	1.27±0.06×105	7.87±0.35	-9.52±0.18	2.55813	-6.96±0.18
	scZB		1	9.47±0.36×105	1.06±0.04	-15.20±0.10	7.03634	-8.16±0.10
	scAB	Chz1-MC	0.878	1.99±0.17×105	5.02±0.42	-12.48±0.47	5.24744	-7.23±0.47
	scZB		0.9	8.29±0.62×106	0.12±0.01	-15.31±0.12	5.87355	-9.44±0.12
ITC data for Fig 3E
NaCl	Cell		Syringe	N(Sites)	K(M-1)	Kd(µM)	ΔH(Kcal/mol)	-TΔS(kcal/mol)	ΔG(kcal/mol)
0.5 M NaCl	scZB	WT	Chz1-MC	0.9	8.29±0.62×106	0.12±0.01	-15.31±0.12	5.87355	-9.44±0.12
		H2A.Z RA→GNV		1	5.36±0.30×106	0.19±0.01	-13.92±0.10	4.74059	-9.18±0.10
		H2A.Z A57P		0.98	1.35±0.06×106	0.74±0.03	-19.55±0.21	11.1806	-8.37±0.21
		H2A.Z G98N		0.9	1.03±0.04×106	0.97±0.03	-20.11±0.16	11.926	-8.18±0.16
		H2A.Z A57P/G98N		1.06	2.95±0.19×105	3.39±0.21	-13.29±0.30	5.84374	-7.45±0.30
	scAB	WT		0.878	1.99±0.17×105	5.02±0.42	-12.48±0.47	5.24744	-7.23±0.47
		H2A NKLGNV→DSIRA		0.92	1.97±0.07×105	5.08±0.18	-23.24±0.35	16.0107	-7.23±0.35
		H2A P50A		1.04	1.89±0.13×106	0.53±0.04	-15.44±0.22	6.88727	-8.55±0.22
		H2A N91G		0.968	2.40±0.10×106	0.42±0.02	-20.03±0.11	11.3297	-8.70±0.11
		H2A P50A/N92G		1.08	6.31±0.58×106	0.16±0.01	-29.09±0.26	19.827	-9.26±0.26
ITC data for Fig 3F
NaCl	Cell		Syringe	N(Sites)	K(M-1)	Kd(µM)	ΔH(Kcal/mol)	-TΔS(kcal/mol)	ΔG(kcal/mol)
0.2 M NaCl	scZB	WT	Swc2-Z	1.05	2.47±0.29×107	0.04±0.004	-7.05±0.06	-3.04113	-10.09±0.06
		H2A.Z A57P/G98N		0.838	2.45±0.28×107	0.04±0.005	-5.23±0.05	-4.85984	-10.09±0.05
	scAB	WT		0.914	4.99±0.34×106	0.20±0.07	-5.38±0.05	-3.75669	-9.13±0.05
		H2A P50A/N91G		0.956	5.76±0.67×106	0.17±0.02	-5.89±0.09	-3.33928	-9.23±0.09
ITC data for S3 Fig
NaCl	Cell	Syringe	N(Sites)	K(M-1)	Kd(µM)	ΔH(Kcal/mol)	-TΔS(kcal/mol)	ΔG(kcal/mol)
0.5 M NaCl	scZB WT	Chz1-MC	0.9	8.29±0.62×106	0.12±0.01	-15.31±0.12	5.87355	-9.44±0.12
	scZB H2B Y45A/M62A		0.82	8.94±0.05×105	1.12±0.01	-8.66±0.10	0.539865	-8.12±0.10
ITC data for S4 FigB
NaCl	Cell	Syringe	N(Sites)	K(M-1)	Kd(µM)	ΔH(Kcal/mol)	-TΔS(kcal/mol)	ΔG(kcal/mol)
0.1 M NaCl	AtH2A.Z-H2B	AtChz1b	0.748	1.84±0.60×107	0.05±0.02	-11.97±0.24	2.09301	-9.18±0.24
	AtH2A-H2B		0.995	3.83±0.20×107	0.03±0.002	-8.83±0.02	-1.50864	-10.34±0.02
0.25 M NaCl	AtH2A.Z-H2B		0.911	5.02±0.46×104	19.9±1.82	-4.20±0.44	-2.21525	-6.41±0.44
	AtH2A-H2B		0.982	9.43±0.51×104	10.6±0.57	-10.19±0.37	3.39891	-6.79±0.37
0.2 M NaCl	scAB	Chz1-MC	0.994	4.40±0.3×107	0.02±0.002	-18.23±0.06	7.78768	-10.44±0.06
	scZB		1.01	3.29±0.002×108	0.30±0.002	-18.97±0.12	10.0775	-8.89±0.12
