# Supplementary material for: Structural insights into histone chaperone Chz1-mediated H2A.Z recognition and histone replacement
Source: PLoS Biol. 2019 May 20;17(5):e3000277. doi: 10.1371/journal.pbio.3000277 (PMC6544321; doi:10.1371/journal.pbio.3000277)
Supplement: S2 Data — (XLSX) [file pbio.3000277.s008.xlsx]

## Sheet: Sheet1
Fig 1D						S1 FigA						S1 FigB					Fig 2E
The chemical shift difference for residues of scZB which forms different complex with Chz1-M or others Chz1						The chemical shift for residues of scZB which forms different complex with Chz1-M or Chz1-FL						The chemical shift for H2A.Z residues when scZB forms different complex with Chz1-FL and Chz1-M					The chemical shift for H2A.Z R86 when scZB forms complex with different Chz1
Residue number of scZB	Δδ (ppm)					Assigned residues	Chz1-FL Δδ (ppm)		Chz1-M Δδ (ppm)			H2A.Z residues	Chz1	δ15N	δ1H		H2A.Z residues	Chz1	δ15N	δ1H
	Chz1-FL	Chz1-MC	Chz1-NM	Chz1MC-F151A			δ15N	δ1H	δ15N	δ1H		L42	Chz1-FL	123.35	9.047		R86	Chz1-MC	117.762	7.056
1													Chz1-M	123.596	9.055			Mut1	117.735	7.076
2	0.0341971	0.0402313	0.0534883	0.0569407		K2N-H	124.492	8.36	124.648	8.374		S54	Chz1-FL	122.206	9.246			Mut2	117.487	7.062
3						E3N-H	123.282	8.288					Chz1-M	122.402	9.262			Mut3	118.161	7.013
4	0.0923474	0.0848764	0.0102956	0.001		T4N-H	116	8.379	115.649	8.319		E73	Chz1-FL	122.288	8.968			Mut4	118.866	6.965
5	0.107622	0.126508	0.043149			Y5N-H	121.128	9.229	121.284	9.126			Chz1-M	122.477	8.991			Chz1-M	119.187	6.938
6	0.163004	0.164125	0.0649458	0.0892343		S6N-H	116.9	7.855	117.669	7.909		A75	Chz1-FL	123.607	9.197
7													Chz1-M	123.893	9.213
8	0.135215	0.1498	0.0324968	0.0305915		Y8N-H	121.464	6.711	122.14	6.709		R86	Chz1-FL	117.797	7.05
9													Chz1-M	119.187	6.938
10												H91	Chz1-FL	119.781	7.131
11	0.151327	0.154437	0.06128	0.0972823		K11N-H	117.538	7.328	118.288	7.308			Chz1-M	120.055	7.074
12			0.0364137	0.0590593					120.769	7.836
13						L13N-H	124.42	8.49
14	0.0234683	0.0237697	0.0239633	0.0271662		K14N-H	117.936	7.93	118.048	7.923
15	0.0118929	0.0126	0.0450782	0.0296142		Q15N-H	115.325	7.187	115.269	7.191
16	0.0915895	0.0721803		0.0162788		T16N-H	114.102	7.553	113.648	7.541
17	0.0446054	0.0474105	0.0387242	0.0215676		H17N-H	120.338	8.738	120.559	8.744
18
19				0.0751332					116.858	8.331
20			0.0296816	0.013159					118.624	7.602
21	0.0584445	0.0572797	0.0468722	0.0274962		G21N-H	113.402	8.419	113.115	8.43
22	0.34318	0.343562	0.0531097	0.136115		I22N-H	118.009	9.07	118.276	8.731
23			0.117397	0.0741482					124.318	8.439
24	0.085674	0.0616169	0.0715749	0.0720969		Q24N-H	126.785	7.799	127.211	7.79
25
26
27			0.0457751						121.906	8.098
28	0.0500436	0.0380258	0.0785738	0.0706042		S28N-H	116.651	8.11	116.898	8.102
29	0.0407107	0.0442113	0.0856752	0.0424471		I29N-H	123.648	7.715	123.851	7.718
30
31	0.105891	0.100284	0.113989	0.0941475		N31N-H	118.905	8.764	119.369	8.713
32	0.089176	0.0815277	0.102306			S32N-H	117.328	8.014	117.756	7.989
33			0.0870037						122.982	8.453
34
35	0.096071	0.0886002		0.0648457		N35N-H	116.44	7.815	116.594	7.906
36						D36N-H	120.566	8.559
37
38	0.0382758	0.0350223	0.0360355			F38N-H	122.092	8.473	122.043	8.51
39
40	0.0891132	0.0949419	0.0864	0.0874805		R40N-H	120.038	7.867	120.461	7.839
41
42	0.0379473	0.0580238	0.0614967	0.0569477		A42N-H	121.884	8.778	122.064	8.79
43									114.423	7.864
44	0.0624064	0.064631	0.0638905	0.0647413		E44N-H	122.557	7.484	122.849	7.462
45	0.0552815	0.0527822	0.05004	0.058818		A45N-H	121.024	8.804	121.3	8.801
46	0.0442285	0.0432666	0.02898	0.0265398		S46N-H	112.153	7.872	112.355	7.89
47	0.030054	0.018704	0.0715681	0.0380526		K47N-H	123.628	7.752	123.562	7.779
48				0.0511101					120.882	8.103
49
50	0.0444	0.0434884	0.045499	0.0408431		A50N-H	119.995	7.651	120.217	7.651
51	0.0481867	0.0430116	0.0468188	0.0396		Y51N-H	120.78	8.419	121.012	8.432
52	0.0451885	0.0469366	0.0424401	0.0511132		N52N-H	115.645	7.666	115.85	7.685
53	0.0923361	0.0854215	0.0771145	0.0685723		K53N-H	122.265	7.873	122.708	7.899
54
55	0.0334401	0.0338237	0.0358408	0.0398121		S55N-H	117.154	8.743	117.288	8.763
56	0.0343657	0.0374598	0.0190379	0.0440114		T56N-H	116.314	7.297	116.484	7.292
57	0.0656686	0.0653226	0.0622013	0.073437		I57N-H	124.516	8.559	124.844	8.556
58	0.0660076	0.0528655	0.0431045	0.069265		S58N-H	126.855	9.183	127.185	9.182
59	0.102732	0.104307	0.07773	0.0752861		A59N-H	124.789	8.246	125.232	8.298
60
61	0.0517073	0.0498401	0.0533475	0.0468363		E61N-H	119.652	7.259	119.881	7.283
62	0.0396313	0.0371489	0.034027			I62N-H	116.883	7.06	117.062	7.077
63				0.0538446					120.144	8.222
64	0.0834808	0.0843234	0.0790111	0.066242		T64N-H	116.462	8.305	116.711	8.238
65	0.0594713	0.0568035	0.0584452	0.0576805		A65N-H	123.524	7.788	123.813	7.802
66	0.0429073	0.0344819	0.0367418	0.0304795		V66N-H	118.063	8.599	118.264	8.614
67	0.0858466	0.0861408	0.079712	0.0839145		R67N-H	117.673	7.702	118.077	7.731
68			0.037855	0.0404495					118.831	7.589
69	0.0473185	0.0410371	0.04531	0.0524141		I69N-H	117.862	7.647	118.088	7.661
70	0.0913676	0.0907048	0.0798689	0.0824721		L70N-H	120.46	8.346	120.886	8.379
71
72	0.0590877	0.0609199	0.0563521	0.0587813		G72N-H	105.337	8.101	105.615	8.121
73	0.0540496	0.0561288	0.0251746	0.125125		E73N-H	123.482	7.377	123.735	7.396
74	0.0437379	0.0415086	0.0302	0.0570088		L74N-H	123.026	8.514	123.241	8.522
75	0.0588085	0.0527519	0.051356	0.0573847		A75N-H	120.06	7.381	120.354	7.382
76	0.0469847	0.0483735	0.0459025	0.0387138		K76N-H	116.554	7.198	116.787	7.192
77
78	0.0563663	0.0514261				A78N-H	125.102	8.452	125.375	8.466
79
80	0.0493356	0.052182	0.0384427	0.0428924		S80N-H	117.359	7.241	117.594	7.256
81
82	0.0496161	0.0488594	0.0474611	0.0584999		G82N-H	109.795	8.762	110.033	8.776
83	0.0728892	0.0788401	0.0326956	0.0266728		T83N-H	117.729	7.771	118.09	7.781
84	0.0642725	0.0624288	0.0508366	0.0622492		R84N-H	126.805	8.961	127.112	8.98
85	0.0627579	0.0615877	0.0576736	0.0651939		A85N-H	120.874	7.738	121.182	7.75
86	0.0662145	0.0681836	0.0566353	0.0854751		V86N-H	114.646	7.848	114.974	7.857
87	0.0445246	0.0375105	0.0686291	0.072772		T87N-H	116.693	8.013	116.912	8.021
88						K88N-H	125.348	8.4
89				0.0460435					120.129	8.264
90	0.00876584	0.01253	0.0346733	0.015101		S90N-H	113.816	7.936	113.855	7.94
91	0.0142127	0.0185267	0.0240616	0.0135882		S91N-H	115.347	7.589	115.392	7.578
92
93	0.0239842	0.0282708	0.0276586	0.0236592		T93N-H	114.892	8.161	115.001	8.171
94	0.0421659	0.0421659	0.0458733	0.0455517		Q94N-H	121.349	8.068	121.556	8.076
95	0.0552453	0.0519477	0.0529702	0.0538568		A95N-H	124.788	7.978	125.062	7.985
96	0.0390512	0.0364	0.0410488	0.0334281		Q96N-H	118.648	7.924	118.843	7.926
97	0.0286049	0.0307467	0.0324721	0.0272624		S97N-H	115.68	8.187	115.814	8.197
98
99
100	0.0405098	0.042107	0.0535496	0.039251		A100N-H	125.436	7.78	125.637	7.775
101	0.0665745	0.0661601	0.037067	0.0958152		R101N-H	120.756	8.466	121.058	8.494
102
103	0.0342164	0.0322093	0.0360139	0.0303638		G103N-H	107.191	7.859	107.353	7.87
104	0.0268187	0.025678	0.0337378	0.0362552		L104N-H	120.05	7.951	120.184	7.95
105
106	0.0371214	0.0413091	0.0461736			F106N-H	122.499	8.594	122.684	8.591
107
108	0.047346	0.040204	0.0640815	0.0374518		V108N-H	126.771	7.989	127	7.977
109	0.0568035	0.0503841	0.0356786	0.0772155		G109N-H	107.767	8.545	108.038	8.562
110	0.0624695	0.0530136	0.0483735	0.0469847		R110N-H	119.678	7.862	119.922	7.823
111	0.0395176	0.0398542	0.0340147	0.0623862		I111N-H	120.505	7.553	120.701	7.558
112	0.0584332	0.0574627	0.0541202	0.0580775		K112N-H	120.946	8.533	121.227	8.549
113	0.0543154	0.0454863	0.0508944	0.0364005		R113N-H	118.762	7.381	118.985	7.412
114	0.0598251	0.0689141	0.0497691	0.0474342		Y114N-H	120.816	8.515	121.09	8.539
115	0.0498462	0.0409101	0.0583322	0.0570996		L115N-H	123.35	9.047	123.596	9.055
116
117	0.0480521	0.0525639	0.0433687	0.0644981		R117N-H	117.581	7.601	117.816	7.611
118	0.0348144	0.0495617	0.015	0.0319631		H118N-H	116.444	7.74	116.618	7.741
119	0.0508464	0.0504099	0.0490408	0.0596		A119N-H	124.802	7.469	125.055	7.464
120	0.0502896					T120N-H	114.139	8.022	114.388	8.029
121	0.05728	0.0557839	0.0632168	0.0602183		G121N-H	111.605	8.668	111.88	8.684
122	0.0533794	0.0458	0.045983	0.0553115		R122N-H	123.865	8.54	124.118	8.557
123	0.038246	0.0353553	0.041199	0.0457423		T123N-H	118.263	7.712	118.45	7.72
124	0.0645666	0.062209	0.0637853	0.0763468		R124N-H	126.201	8.377	126.515	8.392
125	0.0291678	0.0296385	0.0351232	0.0239006		V125N-H	121.296	8.649	121.433	8.659
126	0.0511863	0.0529411	0.0549851	0.026462		G126N-H	115.076	8.482	115.327	8.492
127	0.0423396	0.0544059	0.0120416			S127N-H	122.206	9.246	122.402	9.262
128
129	0.0676642	0.0724431	0.0708071			A129N-H	122.765	7.566	123.096	7.58
130	0.0646297	0.0641829	0.0590827	0.065689		A130N-H	117.787	7.27	118.107	7.279
131						I131N-H	123.129	8.335
132				0.0533295					121.151	8.084
133	0.0542693	0.0560357	0.0610082	0.0443423		L133N-H	116.432	8.221	116.459	8.167
134
135
136	0.0389225	0.0380526	0.0424952			V136N-H	119.537	7.7	119.73	7.705
137
138
139						Y139N-H	119.755	8.062
140
141
142
143	0.0647321	0.0612222	0.0488594	0.0496181		E143N-H	117.229	7.797	117.545	7.811
144	0.0534176	0.0543529	0.0484991	0.0388659		V144N-H	116.207	7.55	116.413	7.516
145	0.0797621	0.0834671	0.0695152	0.0814246		L145N-H	117.546	8.431	117.941	8.442
146	0.0442475	0.0442452	0.042821	0.0486522		E146N-H	122.288	8.968	122.477	8.991
147
148	0.0593956	0.069317	0.0207885	0.0566371		A148N-H	123.607	9.197	123.893	9.213
149	0.049763	0.0502896	0.0243647	0.032573		G149N-H	105.66	8.614	105.907	8.608
150	0.0491158	0.0494716	0.0816417	0.0650308		N150N-H	122.406	7.823	122.628	7.802
151	0.0525875	0.0503587	0.0776958	0.0609734		A151N-H	125.535	7.388	125.791	7.4
152	0.027119	0.0269436	0.0439823	0.033541		A152N-H	120.371	7.252	120.49	7.265
153	0.0640703	0.0633075	0.0296385	0.0544312		K153N-H	116.821	7.559	117.141	7.562
154
155	0.0838251	0.0826641	0.0589461	0.0569646		L155N-H	119.563	7.492	119.934	7.453
156	0.0325969	0.0314		0.0138578		K156N-H	116.44	7.815	116.282	7.823
157	0.158462	0.165921	0.0261885	0.0253148		V157N-H	115.546	8.043	114.769	8.012
158
159	0.299713	0.308462	0.0248966	0.101342		R159N-H	117.797	7.05	119.187	6.938
160	0.887127	0.89329	0.0706116	0.0706612		I160N-H	123.386	9.128	124.952	8.298
161
162
163
164	0.0790698	0.0784337	0.0545212	0.0433447		H164N-H	119.781	7.131	120.055	7.074
165						L165N-H	116.632	7.285
166
167
168	0.0275507	0.0302695	0.0188828	0.0316285		A168N-H	119.595	7.599	119.719	7.587
169	0.0314006	0.0367238	0.0156525	0.0419447		I169N-H	112.822	7.814	112.697	7.795
170	0.135125	0.132008	0.0821075	0.0896652		R170N-H	111.81	8.172	112.347	8.254
171	0.016132	0.0225796	0.05128	0.0419695		G171N-H	105.704	7.778	105.763	7.767
172	0.0284738	0.0294727	0.0225575	0.0109836		D172N-H	121.315	7.223	121.453	7.23
173	0.0616847	0.06229	0.0676606	0.0722997		D173N-H	124.753	8.519	125.048	8.537
174	0.0162247	0.0159862	0.0299827	0.0234307		E174N-H	120.339	7.994	120.38	8.008
175	0.0585539	0.0552181	0.0548893	0.0629393		L175N-H	121.219	7.585	121.502	7.6
176	0.0914492	0.0982132	0.094732	0.092528		D176N-H	120.598	8.86	121.055	8.863
177	0.0261725	0.017912	0.0206969	0.0242		S177N-H	112.922	7.709	113.052	7.712
178
179	0.12205	0.133507	0.139026	0.125041		I179N-H	122.553	8.764	123.005	8.846
180	0.165278	0.182991	0.154307			R180N-H	121.607	8.417	122.371	8.48
181	0.0498401	0.0502669	0.027313	0.0313904		A181N-H	120.453	7.738	120.254	7.768
182						T182N-H	115.149	7.809
183						I183N-H	123.375	8.189
184						A184N-H	125.244	7.989
185				0.0470833					114.186	7.787
186	0.0456745	0.0492751	0.0554693	0.0376691		G186N-H	110.499	8.063	110.576	8.02
187	0.0242685	0.0222926	0.0266271	0.0193794		G187N-H	109.32	8.08	109.302	8.056
188						V188N-H	119.362	8.043
189	0.0882743	0.0667083	0.1228	0.0854468		L189N-H	126.996	8.239	127.399	8.203
190
191						H191N-H	117.462	8.182
192	0.117294	0.0839574	0.0703466	0.0887083		I192N-H	126.076	7.556	126.594	7.611
