# Supplementary material for: Structural insights into histone chaperone Chz1-mediated H2A.Z recognition and histone replacement
Source: PLoS Biol. 2019 May 20;17(5):e3000277. doi: 10.1371/journal.pbio.3000277 (PMC6544321; doi:10.1371/journal.pbio.3000277)
Supplement: S3 Data — ChIP-qPCR, chromatin immunoprecipitation and quantitative PCR. (XLSX) [file pbio.3000277.s009.xlsx]

## Sheet: Sheet2
chz1Δ
genes	Rrp7		Nup1		Rds1		Snt1		Ars601
	CHZ1	chz1Δ	CHZ1	chz1Δ	CHZ1	chz1Δ	CHZ1	chz1Δ	CHZ1	chz1Δ
Test 1	6.58442	1.15935	17.898	6.35954	12.0204	2.04564	14.1243	14.0835	3.29266	3.4056
Test 2	9.10708	1.84451	30.7118	4.48313	14.7134	2.698	14.1052	15.36	1.17913	3.5688
Test 3	7.95258	1.40152	19.1246	4.18711	10.9895	3.6575	14.0405	15.3573	1.54827	2.34257
MEAN	7.88136	1.46846	22.5781	5.00993	12.5744	2.80038	14.09	14.9336	2.00669	3.10566
SD	1.26284	0.34745	7.07065	1.17813	1.92276	0.810788	0.0439248	0.736212	1.12888	0.665874
T-TEST	0.00105985		0.0132103		0.00125518		0.118637		0.220056
<0.01** <0.05*	**		*		**		NS		NS
CHZ1-ΔC
genes	Rrp7		Nup1		Rds1		Snt1		Ars601
	CHZ1	CHZ1-ΔC	CHZ1	CHZ1-ΔC	CHZ1	CHZ1-ΔC	CHZ1	CHZ1-ΔC	CHZ1	CHZ1-ΔC
Test 1	6.58442	3.45078	17.898	14.1889	12.0204	4.38625	14.1243	16.2029	3.29266	2.2405
Test 2	9.10708	2.97211	30.7118	8.89343	14.7134	2.20293	14.1052	13.8303	1.17913	1.65216
Test 3	7.95258	4.4235	19.1246	11.8902	10.9895	7.16429	14.0405	16.8907	1.54827	2.94855
MEAN	7.88136	3.61547	22.5781	11.6575	12.5744	4.58449	14.09	15.6413	2.00669	2.28041
SD	1.26284	0.739577	7.07065	2.65539	1.92276	2.48661	0.0439248	1.60566	1.12888	0.649114
T-TEST	0.00723722		0.0664559		0.0116666		0.169688		0.734233
<0.01** <0.05*	**		NS		*		NS		NS
